# Supplementary material for: Timing Decomposition and Strategy Trade-Offs in Contrast Detection Autofocus Under Platform Capability Constraints
Source: Sensors (Basel). 2026 Jun 12;26(12):3770. doi: 10.3390/s26123770 (PMC13306768; doi:10.3390/s26123770)
Supplement: Supplementary file 1 [file sensors-26-03770-s001.zip]

Archive with 1 entries (1 files):
- sensors-4258901-supplementary.pdf
